# Supplementary material for: Chronic Obstructive Pulmonary Disease Overdiagnosis and Overtreatment: A Meta-Analysis
Source: J Clin Med. 2023 Nov 8;12(22):6978. doi: 10.3390/jcm12226978 (PMC10672453; doi:10.3390/jcm12226978)
Supplement: Supplementary file 1 [file jcm-12-06978-s001.zip]

Archive with 1 entries (1 files):
- jcm-2617232-supplementary.pdf
